# Supplementary material for: IL-2 imprints human naive B cell fate towards plasma cell through ERK/ELK1-mediated BACH2 repression
Source: Nat Commun. 2017 Nov 13;8:1443. doi: 10.1038/s41467-017-01475-7 (PMC5682283; doi:10.1038/s41467-017-01475-7)
Supplement: Supplementary file 3 — Supplementary Data 1 [file 41467_2017_1475_MOESM3_ESM.xlsx]

## Sheet: Feuil1
Supplementary Data 1: RNA-seq analyses of differentially expressed genes between D4-committed cells and the uncommitted counterpart. Number of genes refers to the Venn analyses (Fig. 5a).
361 genes unique to IL2 CD25hi signature
Specifically upregulated in IL2 CD25hi vs control cells
	log2FoldChange	pvalue	padj
IQCE	0.481830826360373	0.00215216133324178	0.0357028132050187
ICMT	0.48324772904404	0.00322231217749585	0.0475320411115427
CALHM2	0.484128573325787	0.0016258938569952	0.0288256739893933
SSR3	0.485004498707987	0.00300005511914216	0.0452430672625911
TOMM40	0.485192985402455	5.26875927982591e-05	0.00198027051569928
XPO5	0.486039914782529	2.45437268495528e-06	0.000155187939559151
ATP1B3	0.48765340576071	3.93193095145482e-05	0.00156503743444792
TEX2	0.489514409093587	5.58971281272419e-05	0.00208156790019852
RTTN	0.489748500585123	0.000519222958839319	0.0120064128005892
CAD	0.490800918560387	3.4921971950275e-08	3.81939404933638e-06
RCN1	0.490899670719212	0.00266813713138131	0.0419032144566224
FKBP4	0.491367041793788	0.000165664500380936	0.00490528545030381
SETD6	0.491425297473119	0.00057856907128944	0.0129674745068357
TMEM147	0.493960757635548	0.000998140745529316	0.0201973115451412
PGRMC1	0.495423599849639	0.00317706679938338	0.0471731763070481
ARSB	0.496290436215972	6.69204358072748e-05	0.00238945320794211
DLG3	0.49737942202169	0.000747785557404984	0.0160390753832094
KSR1	0.498257596033531	7.73428404470111e-05	0.00266744909950771
IGHA1	0.498325061395362	0.00165566917546629	0.0292148601601174
NQO1	0.499166399930985	0.00161295327454172	0.0287115143004933
VARS	0.500354644740499	0.000249785838433865	0.00679910331521775
EIF2B3	0.501698383457379	0.000362427903411609	0.00910947152674314
C1orf216	0.502590396185026	0.000751953112872232	0.0161000190304566
BYSL	0.504663333606897	7.65251281558943e-05	0.00265432873089302
TTLL12	0.505727557378418	1.02681031633501e-05	0.000521568085368492
ALDH3A2	0.510854265116114	0.00237026443900136	0.0383155929287303
ACACA	0.514994685166476	1.1414490767026e-06	7.65590706694451e-05
POLR3H	0.517154919272005	0.000248806414134578	0.00679910331521775
COA7	0.518430730722077	0.000313887890730663	0.00815974088537527
ATP2B4	0.522557947628278	0.0031632565492105	0.0470611942492837
SIGMAR1	0.524830194552841	5.94171230400395e-05	0.00218170751299672
LSR	0.530643773660868	0.000525302031780653	0.0120551354741345
TRIM14	0.53671285972493	0.00106346032989927	0.0213043042986421
CLDND1	0.537127494349859	0.000887332251176955	0.0183200910362045
WSB2	0.538989408453855	0.000405720654263835	0.00987063876305202
PAK1IP1	0.541606643819868	0.000159759696246914	0.00475363409911159
C17orf53	0.544222462942922	0.000516056768618657	0.0119559717004399
MON1A	0.548140962441816	0.000538539678029653	0.0123123760664406
TMEM201	0.548357069262705	0.000154285593353158	0.00464383755857226
BCL2L1	0.549380917899811	0.00156816934721719	0.0281204961229198
LTA	0.550830081368045	7.98773071945144e-05	0.00272390592511631
IKZF4	0.551198394936357	0.000286704752153233	0.00763288528758827
GPHN	0.553060885143026	0.000237787499038756	0.00659073113774086
TFAP4	0.555842722779551	0.00021675981710672	0.00616267957769458
TMEM104	0.55638270771939	0.000520899738326733	0.0120222867362862
CYFIP1	0.557593198617845	0.00116488861039547	0.0224314355978615
MSRB1	0.558840464128517	7.00471397900809e-05	0.00249376034325977
HEMK1	0.558957914698162	0.000197619551869638	0.00569857805153777
FOCAD	0.559091232964542	0.000106857879389444	0.0034593457487676
GMPPB	0.560522685652842	0.00184135096015112	0.0315289148889063
PINX1	0.562224146318538	0.00112082012740904	0.0219110408160156
SPAG1	0.56266500420859	0.0032873191385252	0.0482639834407469
ABHD5	0.563440592782915	0.00144837588254004	0.0265207891614421
AUNIP	0.565215849837522	0.00335103318956904	0.0487204106842732
TSEN2	0.568504606259114	0.00126027211806481	0.0236837515685864
BEND3	0.571957493981238	0.00105428434720793	0.0211553916943871
DUSP14	0.57341419206178	0.00270956478194392	0.0423347702095228
ELOVL6	0.57392965172049	0.00147883728946514	0.0269161689566818
SLC1A5	0.574404545336475	4.18923086680997e-06	0.000249300307466044
MANF	0.575584876251062	0.000249636735565479	0.00679910331521775
APOO	0.576626635858438	0.00195140262911976	0.0331242399282088
SLC45A4	0.576912538034406	7.15686778521012e-05	0.00251232372842383
GGH	0.577088220333276	0.00270039088336676	0.0422458058299903
PAK1	0.5804445702843	2.30339070698294e-05	0.00100586917923643
TFRC	0.581100182439967	0.000396357447969982	0.0097011681821685
ATAD3A	0.583629790904104	0.000347690630263573	0.00886757195672221
LMO4	0.584576980439046	7.92027650564502e-05	0.00270851145855016
KIF1BP	0.585154092266206	1.27247764648143e-05	0.000617620129260316
DIAPH3	0.591745524504655	0.00259163094462803	0.0410736288091179
LYAR	0.596241546585322	0.000132399349172064	0.00413194884048551
SPATA5	0.597555843595612	0.00168064342878905	0.0296124981502164
MAGI3	0.598209424452322	0.0010944288129609	0.0216828557303235
PIGW	0.600357125068502	0.00317914853700893	0.0471731763070481
CAMKK2	0.600810366883571	4.80261005389445e-06	0.000276320786987102
PSPH	0.602756578765415	0.000135677317164514	0.00421258984751203
SLC41A1	0.603364724157888	9.60127816807553e-06	0.000497879088705005
SCARB2	0.606032626757144	5.65616675186995e-06	0.000314981029209639
CMSS1	0.618928207789425	0.00182090713324055	0.0312670616655449
PGP	0.619392919991228	2.04565317007394e-05	0.000903062890352642
CEP170B	0.623471351939912	0.000987611291037706	0.0201167803241573
SAP30	0.630749294911649	0.00206388049794427	0.0346549228838775
CHAC2	0.638164977066643	0.00333098876230567	0.0484870546455526
KNOP1	0.640090335192951	0.000137120561828099	0.00424653984845185
CPOX	0.640670112384981	3.92627930076304e-05	0.00156503743444792
RFXAP	0.64084798185309	0.00169413829720849	0.0297598011682153
SLC16A1	0.642171705398099	0.000904713051530321	0.0186472265629509
CBX6	0.643199697579301	5.03730472338125e-08	4.98753679911883e-06
HYAL2	0.643450957741836	0.00205343371302532	0.0345272649253841
SLC37A2	0.647586690537303	0.000688212114022651	0.0149876755640386
UAP1	0.64842749006594	0.000665439733908434	0.0145820187177769
ICAM1	0.650205736563832	0.000438068657568119	0.0103870185603066
ABCC4	0.650368858778078	0.000561897127675642	0.0126792400185545
EEF2KMT	0.65160396494996	0.00155235828350203	0.0279194512025402
PPARGC1B	0.65581112194598	0.000657753960852199	0.0144396619977318
HSPA1A	0.6572332793237	0.000320319892568148	0.00827379467186663
RDX	0.657369431516767	3.4960850815151e-06	0.000213278758239162
RRAGD	0.657564190960996	0.00181162631119697	0.0311959481105407
AGFG2	0.66265147736974	4.35700452830882e-08	4.4857783920119e-06
ARL4A	0.663765155898201	0.000341034001675519	0.00875296570896576
PDCD2L	0.666349295305131	0.00180634087759135	0.03114911683801
MAPK6	0.669162286213474	1.12700375543373e-05	0.000551686515764736
ABHD12	0.674527746646846	5.84529305337383e-07	4.40756879925207e-05
CTSC	0.677744243075752	5.05327039778926e-08	4.98753679911883e-06
IQGAP2	0.680496329728371	0.000121988826167757	0.00388699304377052
RAB11FIP1	0.68062240941956	3.62689625078511e-12	9.57185227924592e-10
HMOX1	0.684440202165104	0.000303833392720469	0.00796660342899892
HYOU1	0.68649672118524	0.000104545488516693	0.00342097636278342
CRISPLD1	0.692989364438415	0.00331038306822431	0.0483368574180256
ARHGAP42	0.693251236854633	0.00141490218299776	0.0260651176048449
E2F7	0.697099764909556	0.000240527215640482	0.00663636454062604
ARHGAP31	0.697910102200867	0.000847910888488678	0.017803483588479
DUSP7	0.698161516904225	1.21303760459436e-06	8.0471456392216e-05
TRIP13	0.69904167278481	2.98149565376504e-05	0.00124382670916521
STK38L	0.699696358190064	0.000569918071667369	0.0128363736364413
TUBG2	0.700538215849086	0.00154817979872385	0.0278856123983792
CTNS	0.701399348751967	0.000791602416280153	0.0167131362324192
PSEN2	0.703374851057945	0.00175711824676687	0.0305170465175247
SPN	0.71167558904905	0.000426877744687461	0.0102770545389217
APOBR	0.714944098778882	0.000489961968873309	0.0114167721729788
CXCR4	0.716863355832117	5.03091806717182e-08	4.98753679911883e-06
PROB1	0.717064133594018	0.000613062371605664	0.0136310937569464
THEMIS2	0.717187837517763	0.000227287444259092	0.00641690598443111
CDR2	0.718252407263788	2.33586395870218e-05	0.00101639385156432
VWA7	0.719989914985128	0.00067479386675003	0.0147603559321538
MYO1D	0.720461421928301	0.00287008997479154	0.0440161226416432
GNPTAB	0.725298419203574	4.72475681747116e-10	8.56097727822387e-08
SLC38A5	0.725426324944079	4.67104716161385e-05	0.00179450989056937
RAB23	0.725980032858794	0.00154781708893771	0.0278856123983792
CACNA1D	0.729244631835444	0.00131819869870861	0.0246211865330428
STXBP1	0.730805378139447	0.00266052191057764	0.0418377409254049
GIMAP8	0.730934279849022	0.00110868452394296	0.0218219007967107
EXD2	0.732379464188319	9.81132321073802e-05	0.00325435693383496
XYLB	0.736038849768796	0.002152756117469	0.0357028132050187
SLC7A1	0.737367839446772	1.82907831900565e-06	0.00011938177845553
ST7	0.740060067735568	0.00256181191551104	0.0406541132736
PEMT	0.747865629098756	0.00134492249075473	0.0250419617143595
PLD6	0.750926529661286	0.00223608272802522	0.0366838436732787
KDELC1	0.751846892078911	0.00275659949909605	0.0427942684386522
GSTA4	0.754074807514469	0.00108091145254617	0.0215301872869854
LINC00892	0.756287962571969	0.000638689908631125	0.0140976281650579
QSOX1	0.756614856483353	3.49116859783299e-05	0.00142224116703666
ADAM9	0.759438285181988	0.000396060964279307	0.0097011681821685
DNAH8	0.760800673574143	0.00243753666193358	0.039125934840284
DPYSL2	0.761530292499837	6.75901415507875e-07	5.03401422347583e-05
ARID3A	0.762157577907837	6.76106541851718e-09	8.82573485815038e-07
CLCN5	0.763681702710031	0.000105385395932235	0.00342996972283467
CEP128	0.768548661513868	3.14600366190945e-06	0.000194859614569289
DHRS3	0.770735019495514	0.00151265937760134	0.0274084848419108
ABCA3	0.771226993568063	0.000571788720219177	0.0128546575249274
AICDA	0.772579118044796	0.00160671389370912	0.0286424473856515
SNAI3	0.773267934697046	0.000912154567751109	0.0187687397499974
NDFIP2	0.774779065542018	0.00138309011606176	0.0256738746314828
COL23A1	0.774866613984108	0.00329883381636668	0.0483368574180256
FOSL2	0.776457775094171	5.58721431570117e-06	0.00031257503130236
CSF1	0.77698896464381	0.00119710464501267	0.0228503936956821
CORO6	0.777570830768582	0.00115178452243772	0.0223722625638302
HK2	0.779819906974153	5.54689288248184e-06	0.000311755924043192
PRKCQ-AS1	0.784221727288128	0.00331117974544325	0.0483368574180256
ADAP1	0.785484796466531	0.00180560878471954	0.03114911683801
JDP2	0.785766507475613	2.46159991622692e-05	0.00105358592315029
AL928768.3	0.786428878045239	0.00121161090392335	0.0230342528778538
FBXO6	0.786783211204727	8.31197685466747e-06	0.000436828567167372
SSBP3	0.787519995495884	1.56084441725107e-06	0.00010242514175907
DACT3	0.792158353782057	0.00318244080687581	0.0471731763070481
2003-09-01	0.792630840265701	0.00302110291106128	0.0454475704340569
MYO1B	0.793185082472205	0.00122386356328161	0.0232006982649217
ARHGAP21	0.796493111798418	7.84664703582869e-05	0.0026909122885582
SLC35G1	0.7968138592999	0.000218118123891183	0.00618680846738075
FOLR2	0.800314893412031	0.00162520717442994	0.0288256739893933
ACVR1	0.802863817594497	1.78000128421491e-05	0.000809333917242283
ELL2	0.802918083695923	0.000214818275608263	0.00612181658658288
SFMBT2	0.803460965081614	3.34036938768137e-06	0.000205848143992141
PELI3	0.805456014409949	0.000310871788382961	0.00810944210269375
CDH23	0.807943427339369	0.00113065496959106	0.0220677674129187
TK2	0.809346056427794	0.000208420631100725	0.00595347402720659
NOD2	0.81055948962889	0.00172191153423391	0.0300777065116542
CARD9	0.811241610537599	0.00219192849387784	0.0361058506318549
RGS1	0.816872468532813	0.00212143407530055	0.0353822412637157
ZBTB38	0.817634017343787	0.000406851373972066	0.00987835136004177
NPDC1	0.820420389243863	0.00159755458374023	0.0285412558108187
UGGT2	0.821213265789799	0.00218345294910161	0.0360151070680618
ANKRD20A5P	0.82141226307901	0.0012124289611984	0.0230342528778538
CD300C	0.823454696764286	0.00212176866886203	0.0353822412637157
LMCD1	0.83151867720065	0.00181811037634852	0.0312632577462763
TRAM2	0.832498484621465	0.000298270228877753	0.00787174038820853
CTH	0.832630907409287	0.000918534653539543	0.0188361667127872
MORN4	0.835663380430639	0.000823803788038849	0.0173327174814413
ATF3	0.836963511358342	0.000944312566466748	0.0193321324737037
GPR34	0.839333291494051	0.00153324556146708	0.0277400910822808
FAM234B	0.841810513939348	1.01018510725155e-05	0.000517453468440245
HOMER1	0.843435494657978	0.000428816070498641	0.0102881958416077
SLA2	0.843505375897631	0.00118767903323408	0.0227779201634467
LHFP	0.848516430632735	0.000523911269538999	0.0120459901746278
CCL3	0.849294603113269	0.000882584452625026	0.0182842581141089
LILRA2	0.856008208643452	0.00140612712714473	0.0259428317986885
RHEBL1	0.856723973702243	5.76745434157563e-07	4.40756879925207e-05
AJUBA	0.857476152106894	0.0014054381748667	0.0259428317986885
KLF5	0.859263205885186	0.00113373369256693	0.0220923387283508
GOLM1	0.865073764505862	4.20757022235482e-05	0.00164773879030282
TRIM47	0.865465225894322	1.37457454633127e-05	0.00066219583303419
SLC16A6	0.867225422903263	0.000400024280395224	0.00975159591164262
SGPP2	0.867880980886068	0.00110137129764007	0.0217520128791735
MGAT4A	0.868073071829328	0.000134700463613171	0.00419298366221512
SLC27A2	0.868079342453844	0.00110193475458746	0.0217520128791735
RASGRP4	0.873526240708513	0.0010929065822956	0.0216828557303235
NETO2	0.879625755474294	4.16120577645574e-06	0.000248852404562427
FAM101B	0.889188656348137	1.45594383276394e-05	0.000679813774221316
LARP1B	0.891477089254164	3.48471008928392e-07	2.87784901251067e-05
PORCN	0.897181022407099	9.58682325007509e-09	1.21967035324225e-06
C3orf18	0.899655494592306	3.75000950163503e-06	0.000227625576749246
APOL6	0.899811111235289	3.97780906728847e-07	3.24098000515986e-05
SMCO4	0.917057099081704	0.00015558753775687	0.00464383755857226
ANK2	0.921269318918308	0.000311285009872758	0.00810944210269375
AHR	0.922517267384823	0.000315656702343459	0.00818818881719998
APCDD1	0.926576609104936	0.000433094880064838	0.010335448481452
GPRIN3	0.927632281746638	0.000501732762413654	0.0116463398388179
PHKA1	0.92859206150934	0.000535436834499052	0.0122645342845632
CMTM3	0.932510466041821	2.91471323700046e-10	5.44378749187471e-08
HSPG2	0.940078815840508	9.43349034253343e-09	1.21832524211017e-06
CSF2RB	0.942176220652982	3.18222312225982e-10	5.85336192488398e-08
FLT1	0.947938409739373	7.19322345065496e-07	5.29442950155632e-05
TMEM133	0.95137318489353	1.44376854074817e-05	0.000676731663501268
PSTPIP2	0.954782055676091	0.000371639231733238	0.00926427160829878
C1orf198	0.957410103856839	1.10857256622859e-05	0.000547398917900406
LINC00963	0.958497530165887	5.58458791427223e-05	0.00208156790019852
OTUD7B	0.960489656059968	7.39787682630452e-10	1.26493274184981e-07
CCL3L3	0.964921504412186	0.000318914528843224	0.00825505837986511
RP11-731F5.1	0.965660610395773	0.000100276344814102	0.00330802941859563
SUCNR1	0.975475160457965	6.56625534754275e-05	0.00235841242364405
PTRF	0.978458737609269	6.40455653216448e-05	0.00232093481493961
CCL1	0.978637154676218	3.21176961785512e-05	0.00132622051567215
COL6A3	0.982629271056688	4.87670531561924e-05	0.00185589976588143
CLIC5	0.999405835067183	0.000169979700037362	0.00502081157774593
CLIP4	1.00046505413529	0.000130821676427477	0.00410381176183353
UNC13B	1.00434072759383	0.000184257886076519	0.00536424637162815
SCARF1	1.00483401960465	1.12116635857834e-05	0.000551050995673728
ANK3	1.00543042909565	9.31285835691334e-05	0.00311454822184374
KDELR3	1.0056749558035	0.000117529564735318	0.00376466732423946
NCALD	1.00635043876732	5.55755808679982e-05	0.00208156790019852
SAMSN1	1.01145995655363	2.88066517536682e-09	4.21340665409074e-07
CCL5	1.01438410915262	0.000154774773069839	0.00464383755857226
PDCD1	1.01571934308641	0.000154984905419217	0.00464383755857226
SLC6A9	1.01812480106563	0.000148487109387396	0.00454063855910072
LAMP5	1.01901453318455	0.000147811822367272	0.00453140283721891
LAG3	1.01963445053529	0.000142244846435779	0.00438063102900424
SMAD7	1.02632462875039	2.02604332527462e-05	0.000897670290833352
RGS16	1.02796719490994	7.38336191287039e-05	0.00257569004661628
LOXL3	1.03561673429223	7.23949997741638e-07	5.29442950155632e-05
BHLHE40	1.04258191037164	4.4390647033116e-13	1.34725613745507e-10
FGFBP2	1.04470315189866	1.91039024098299e-06	0.000123362433646455
IGHG4	1.05087443555431	6.35006333793647e-05	0.00230807691384877
ETV4	1.05219360552026	3.16813509745705e-05	0.00131266757962896
AP001046.5	1.05695239522077	7.1087721726824e-05	0.00250873529582455
PDGFA	1.0580072166048	2.46338853936797e-05	0.00105358592315029
MAN1C1	1.06227703555967	3.30402798756766e-05	0.00135509796517133
HEG1	1.06238178866526	2.4998252557832e-07	2.11648762145672e-05
CAMSAP2	1.06458299074264	7.07650797107246e-05	0.00250462993495101
IFI27	1.07183377060426	6.27616280995551e-05	0.00228806656194774
VDR	1.07458174269091	5.92830280891024e-05	0.00218170751299672
RCAN1	1.07951808960927	1.12435978025252e-06	7.58318207348085e-05
VLDLR	1.08687124280693	4.57090960686466e-05	0.00176722428749481
SYT16	1.08837802081383	4.22361239373123e-05	0.00164870271575232
BATF2	1.09226186235722	4.76284326243028e-05	0.00182400369734712
PIK3R6	1.09391148975041	3.96398201901896e-05	0.00156701370837159
SPHK1	1.09798992326274	1.69610627056259e-05	0.000779951898660223
MIAT	1.10241018733248	4.90015140329263e-07	3.83792503457887e-05
TPRG1	1.10657305847338	1.10922680233525e-05	0.000547398917900406
INPP4A	1.11619554599522	1.77341854696722e-08	2.05040963430305e-06
TRERF1	1.12100483398304	2.58107233948357e-05	0.00109560203501156
VEGFA	1.12205497171578	1.82133126830349e-05	0.000821968832609828
HLX	1.13015853804548	5.03600361652938e-06	0.000288382471248428
TEX9	1.13344506466198	2.4296441584305e-05	0.00104967544780592
CYP1B1	1.13479566056855	2.36838239598768e-05	0.0010268629388318
NEFH	1.13659948038744	1.9713062827319e-05	0.000876617519134259
CCND2	1.13779203545712	4.11783044079893e-16	1.72380901901031e-13
FFAR2	1.14813644490948	8.84641467535223e-06	0.000460924781797322
PYCR1	1.14910026214594	4.27265284454289e-07	3.41250036399676e-05
RP11-686D22.10	1.15211261306856	5.75180834951332e-06	0.000318844535904528
RP11-284F21.10	1.15372067808392	1.43743337130316e-05	0.000676731663501268
RGCC	1.17236334341069	2.54084042768194e-06	0.000158998983464221
MLLT4	1.17400705600107	7.35055462806348e-07	5.31165078480301e-05
TESC	1.17638977855761	1.51093460569148e-08	1.81611347654402e-06
STRIP2	1.17653854325276	3.04959066961015e-09	4.30488729407759e-07
SIGLEC6	1.17999190277877	1.17049075328433e-07	1.06042968245312e-05
C10orf128	1.18208178261707	7.44404707094428e-08	7.06021339384871e-06
GAS6	1.18490214511956	2.33698857300326e-09	3.50259768842711e-07
TJP2	1.19236708573119	9.2156518007583e-07	6.42977085409228e-05
PSAT1	1.19816862773941	4.42887827686819e-09	6.10983889558862e-07
MIR3945HG	1.20021823013547	6.94009543101009e-06	0.000371157526574725
VSIG10	1.2045324538072	8.13557439774298e-07	5.80975724638822e-05
SPRED1	1.21679338352459	5.17261331164988e-06	0.000293437035530045
LRRN1	1.21961194895946	2.47638583182395e-07	2.11648762145672e-05
NFIL3	1.23545456359733	1.06197575231784e-06	7.28383369103875e-05
LINC00996	1.23746128906625	1.474659617717e-06	9.72954769515454e-05
MAP6	1.24355104734554	2.47966652638308e-06	0.000155974878913423
CD276	1.24417201449258	2.14030582261439e-06	0.000136754277297572
MAPKAPK3	1.24928874169371	5.58802528876175e-20	3.99050747091575e-17
CCL2	1.25746403986076	5.63153479527831e-07	4.38248925735119e-05
DDN	1.27633046873658	5.83867983947685e-07	4.40756879925207e-05
CXCR3	1.28008477641688	1.47348838495024e-07	1.32504807357747e-05
ABCD2	1.29120154470721	2.63407042497684e-09	3.89970914136815e-07
CDYL2	1.30454353996973	1.18635445263147e-06	7.91337530491542e-05
UPP1	1.30467335816352	2.19300898319462e-07	1.88816518127537e-05
PRF1	1.30912006254652	1.09059063825259e-06	7.43807322943056e-05
MB21D2	1.33937525559441	2.56930794195973e-07	2.15113092519939e-05
IL4I1	1.38450579641446	1.81310522952973e-07	1.59604901340514e-05
CD80	1.38588499189674	6.94366866411e-10	1.2216831533666e-07
MOCOS	1.39210874338114	1.49443121140817e-08	1.81423949064951e-06
HRH2	1.39668837931366	6.04477031586314e-08	5.87068093076628e-06
ENPP2	1.40579775678943	2.99155137708849e-09	4.27263926092403e-07
DNAJC6	1.41681214102882	8.59106308661495e-08	7.96148899782484e-06
MUC1	1.41722951347509	9.64483969614962e-09	1.21967035324225e-06
CD300A	1.42888867437093	8.27621462693738e-08	7.72871119777075e-06
OSM	1.43896340156191	2.23517603744626e-08	2.5599091598677e-06
RNF144A	1.44286047396239	7.68967960082147e-08	7.23664421348626e-06
HRH1	1.46128450821666	4.23773089895168e-08	4.43500457873046e-06
RAMP1	1.48825703131942	1.30473945498926e-08	1.61627928403772e-06
CHAC1	1.48885280179558	2.90381218407228e-08	3.2047527195125e-06
IL2RA	1.52573114383886	2.2712883177312e-48	5.51468803545136e-45
ITK	1.53497843246751	4.34788006394589e-09	6.06704183635667e-07
IER3	1.54852687162624	5.65242735296406e-09	7.54071077637184e-07
FNIP2	1.55805147841613	6.41328708361036e-09	8.46275056467715e-07
SMIM3	1.57127268020019	4.83018199888274e-09	6.58858533330746e-07
ARHGAP23	1.58158372306949	1.02785782675833e-09	1.70934164614331e-07
TMPRSS6	1.59949181678785	7.10730837108114e-11	1.46241904449026e-08
RP5-862P8.2	1.60347256894512	1.45195549184014e-10	2.84302252757085e-08
SLC1A1	1.62203108623989	8.96444580697735e-10	1.51150516800979e-07
SLC7A11	1.62377126681118	1.28581190737772e-09	2.05391533625861e-07
NKG7	1.70490059676729	2.23481863530862e-19	1.42793148592877e-16
RNF157	1.72864603547402	1.28895687425607e-16	6.01843709748794e-14
TOMM20P2	1.73650532854431	8.65286252367836e-11	1.7220614924173e-08
LINC00643	1.7443091087348	8.25984498220981e-11	1.67124196806712e-08
RGS9	1.7522570706046	6.14945336411808e-11	1.28714420414472e-08
GPR15	1.75549521803871	3.16145510446166e-13	1.03729905319364e-10
FHDC1	1.76256314315278	4.9207440415145e-12	1.24503173910685e-09
PLA1A	1.76345450195491	4.96671829060312e-11	1.09629018268949e-08
RP11-536K7.5	1.79805850541904	1.9707398700294e-11	4.60091961964555e-09
TMEM173	1.79943285347548	9.0594918741693e-15	3.43694472976298e-12
ASS1	1.82564661832343	9.49732268345701e-12	2.30594994754336e-09
LCP2	1.8555598696125	4.30747813706846e-13	1.34084063035926e-10
HHLA2	1.86160150455496	3.40856766880805e-12	9.19555811096216e-10
SLC12A8	1.90200298170374	9.30139188709468e-13	2.62602087230999e-10
PTP4A3	1.95270298942541	7.43494829543933e-14	2.57886492304667e-11
SLFN12L	1.97154370586852	2.52638249181077e-17	1.27792847710761e-14
GZMH	2.01695064794885	4.93953347080957e-14	1.76370400987142e-11
FAM129B	2.17775186693706	4.15249371590534e-19	2.52056368555454e-16
SHISA2	2.19236604232736	2.68170901551331e-16	1.20577583141969e-13
RP11-320N7.1	2.22555503810552	2.6887400078035e-18	1.48369562248793e-15
SMKR1	2.34089293625467	7.18223210191421e-20	4.84401653984658e-17
ANXA3	2.47614903845556	1.74742716084388e-21	1.3258603582903e-18
ZNF697	2.55107385170361	9.07746525272166e-22	7.34669521120273e-19
GZMB	2.62106000100715	4.29902959857609e-30	5.79891325852374e-27
EPB41L1	2.76398737354732	1.24997654235109e-26	1.37951956583111e-23
RP11-1094M14.8	2.78519295519517	1.66374451963177e-26	1.68315487236081e-23
SOCS2	2.97521438686243	1.48361309309533e-29	1.80110629501774e-26
ATP8B4	3.52151654160523	7.91887588045891e-42	1.20168941485964e-38
CCR1	3.55623669306286	6.26552805572669e-46	1.2677251766087e-42
CCL17	3.69069124880965	2.89333589625108e-49	8.78127444512203e-46
PRR5L	3.78764561127603	9.77410185263832e-56	5.93287982455146e-52
EMP1	3.81788679593701	2.10884232917575e-49	8.53378195873121e-46
CISH	3.99199055178373	1.63158335642445e-148	1.98074219469928e-144
64 genes unique to the siBACH2 signature
Specifically upregulated in siBACH2 vs control cells
	log2FoldChange	pvalue	padj
GNL3	0.49346008727014	0.000116165342392944	0.00865395724634143
AKAP1	0.51353515213877	0.000141620999579449	0.00989876931092742
LGALS3	0.518703144080312	0.000264685957268031	0.0158732168573638
CTPS1	0.520926178084567	0.000264506077857505	0.0158732168573638
TSR1	0.532327163279778	8.15931150443587e-06	0.00125465105364364
MRTO4	0.534390338555296	0.000407141308694521	0.0211396227553337
MYH10	0.54117355282384	0.000247362238137923	0.0152146804319295
SNHG15	0.547372687385282	0.000595929117404293	0.0273853403607168
ZMYND19	0.559300541130279	0.000285871485377768	0.0165213540690867
TRAP1	0.561817164221186	0.000328518194726704	0.0179919964728406
C7orf50	0.589213224905741	0.00138884166234945	0.0477299911123763
ZDHHC14	0.591392949903742	6.87951583647997e-05	0.00593618078724754
NT5DC2	0.604022473275912	0.00127980630817777	0.0454141918943317
MCM10	0.604870238790255	0.000900227531722298	0.0355175296561751
SFXN2	0.607332645422989	0.000284335807533068	0.0165213540690867
ATXN1	0.633168171240458	1.52046135328215e-05	0.00212051319433326
GFI1	0.640559313903112	0.000798188570039389	0.0325628357450763
C2orf88	0.650440428178442	7.0416709920756e-05	0.00594773252668696
LHFPL2	0.692719621842086	0.000744650773629666	0.0311579680635712
CD9	0.702653611408624	0.000578101720059353	0.0269013620967148
SNHG3	0.705725983475873	4.75828677870988e-07	0.000126824203608547
SLC2A5	0.722135392863786	0.0010455231449032	0.0395583741323944
DBN1	0.73134363253138	2.10933816262744e-05	0.00259631073220959
DACT1	0.75438401770849	6.7921274786879e-06	0.00110087536458625
SH2D4A	0.789926305482201	0.00134629580149314	0.0468781134429263
WNT5B	0.794800336767048	0.000752359760792237	0.0311886612806963
SSTR3	0.802448465291224	0.000486678177035253	0.0239230248170526
MS4A6A	0.811416832690163	0.00136087815493553	0.0470385377241981
RHBDF1	0.818717427543387	0.00133316007280484	0.0466178481435024
PIK3R3	0.822176469012427	0.00073605007685126	0.031087534638467
IQCD	0.823814351748515	0.000564063372075406	0.0264272503307517
NPL	0.8283355628626	0.000198016650759196	0.0127688801570204
GAS7	0.839420261280512	6.37123049254554e-06	0.0010762892750365
FAM114A1	0.840714584832309	3.64806777251362e-05	0.00383815130381828
CNR1	0.850917409331165	0.00109526329666815	0.0409239500941989
NKD2	0.852949033679294	0.000754103032466394	0.0311886612806963
TFEC	0.858225254341455	0.00103538012741471	0.039423330946705
ITGA1	0.859458066537417	0.000363238178476768	0.0195366758414814
ATP1B1	0.865747856993516	0.000295141206171827	0.0169134127609711
SNORA73B	0.907996031726907	0.000246870468026801	0.0152146804319295
PDGFRB	0.911364957484251	5.25281327489538e-05	0.00492205018899181
ZNF704	0.929338739937494	0.000373873525352539	0.0199299513914593
PLEKHA7	0.935153721693502	0.000104822070744944	0.00811119946138617
PARD3	0.935287881495339	0.000327657271533798	0.0179919964728406
PACSIN3	0.942472893320919	4.58923953100646e-05	0.00436851896308663
SCAMP5	0.964737110374054	5.48306041457692e-05	0.00502013943606378
ARMC9	0.985357989287466	9.07217204262984e-06	0.00137736242378864
S1PR2	0.987338918633704	3.97406450541313e-05	0.00402197175959189
CFAP73	0.990114101580911	0.000146482050639056	0.00993341534167468
PRKCDBP	1.0030123013622	5.42026765407128e-05	0.0050008223263793
CHRNA6	1.01610317194038	3.39915064364369e-05	0.00364012614463057
CABLES1	1.03575785190562	2.47171042553157e-07	8.01234995779073e-05
WFDC2	1.06493312794239	3.12807321671789e-05	0.00347389908901059
RASAL1	1.08167577214194	2.90111651693992e-06	0.000589762567867413
PEG10	1.16335426622505	2.25621544058794e-08	1.02843506336948e-05
SPTBN2	1.16421766353855	1.44392658405616e-08	7.357496703015e-06
ZC3H12C	1.16959162621269	7.34838633019435e-06	0.00117515394192468
BCAR1	1.17936632446422	5.81034965790472e-06	0.00102484314407219
MGLL	1.21335301182165	3.27678029140588e-06	0.000644290210083969
MYL12BP2	1.31563667343291	3.51288958958203e-07	0.000105069594023556
GPR171	1.31938029427811	4.26021453710043e-07	0.000116428532921688
FRMPD1	1.52591430057494	5.56884153421547e-09	3.33963426806902e-06
ADAMTS7	1.70309342833205	1.33405519522665e-11	1.45460527377713e-08
F5	1.71334457277946	2.19717397933759e-14	6.58822617704377e-11
84 genes shared between IL2 CD25hi and siBACH2 signatures
Upregulated in committed (IL2 CD25hi and siBACH2) vs control cells
	log2FC siBACH2/ctrl	padj	log2FC IL2 CD25hi vs ctrl	padj
PPRC1	0.513657077833335	0.028543848356096	0.520641112200289	7.51765499372396e-05
TST	0.523063350642637	0.0364596080699133	0.522864539112735	0.00727352681764854
DUSP4	0.624386047672216	0.0397598108285399	0.526574380308322	0.0483368574180256
CDC6	0.622319461215814	0.0219663494756597	0.533320321514472	0.0302007675236367
CLPB	0.501575063558424	0.00989876931092742	0.536823901130075	0.000663803032995054
ACOT7	0.548126585257261	0.0162994553010822	0.564513976815598	0.00183679117679963
TUBG1	0.580539993705705	0.00928878280678696	0.572489445466044	0.00161007147587738
FECH	0.596122897653064	0.035831409218568	0.575551887064011	0.00438063102900424
SFXN4	0.632351458821929	0.00203847057224502	0.576975577675741	0.0054745123908814
MFSD2A	0.761613637333028	0.0252324255166127	0.581972838673301	0.0360039231519766
CDC25A	0.659410401043548	0.00993341534167468	0.616168898869415	0.00594032004061461
IFRD2	0.558492661177951	0.0295569668312802	0.621374274168915	3.78923498698661e-05
POLR3B	0.511178234939742	0.0463247522650145	0.640423495115289	0.000674314070479562
SLC29A1	0.69595610521452	0.00351375705181402	0.647670962735997	0.00023281940103146
C17orf96	0.668577005547857	0.00993341534167468	0.650407310769017	0.00251232372842383
C16orf59	0.708663056132134	0.0234039497051672	0.651312349909881	0.00078407918750361
AP3M2	0.564212015967513	0.00378402010944388	0.652462120927379	4.00247140663317e-06
BLVRA	0.664053402941804	0.0207745254851552	0.663710882520498	0.00333287024352044
AIFM2	0.58910738515883	0.0120493793546003	0.671955764882924	0.000520661518468394
DGAT2	0.748755111626944	0.0162994553010822	0.672044812159443	0.00910947152674314
FXN	0.67936583496633	0.0116536962284421	0.685191954844728	0.00900923893503109
SLC31A1	0.62192827508694	0.0292270661478025	0.692427623663449	3.31598544820844e-05
SLC3A2	0.539446072451103	0.0169134127609711	0.693781477244318	2.17417100725119e-05
APOBEC3B	0.762875760347641	0.00304258055204516	0.72427079676798	0.00150244728508603
TBC1D2B	0.85850404495292	8.10398557307332e-05	0.72629121624281	0.000563837503164377
PDSS1	0.591002825165559	0.0463954890361659	0.734574484628719	0.000864439137647204
CCDC86	0.630117720147197	0.0311613058689443	0.747809548379391	0.00111526493134087
MET	1.00696872912752	0.00876440129775432	0.764658606080953	0.0488278712948457
CYP1A1	0.985322302643879	0.00911193172254496	0.798059419001174	0.0443112149979351
METTL1	0.657688106966098	0.0457974770566509	0.81572595333898	0.0043504345373054
SPIRE1	0.744838433462305	0.0491488984658435	0.825955261436583	0.0139092770809717
DHRS11	0.771092064341753	0.00326483162430274	0.827314622521934	0.000325608609758827
ST3GAL4	0.884616485545634	0.0165213540690867	0.829381691917005	0.0161511369442491
GALE	0.804016803967856	0.000138505685847661	0.83934706093555	4.27263926092403e-07
DUSP16	0.837584822058788	0.00347389908901059	0.865368845849814	0.000372218314171525
STEAP3	0.881313793637323	0.0257867138605642	0.875693675380931	0.0215301872869854
TERT	0.889532421141563	0.019402014708691	0.895642182729519	0.01033666444243
KIF1B	0.578669100857616	0.00646836539299019	0.897768091232293	1.45977604039339e-15
HNRNPLL	1.03713120196826	0.00403118457586678	0.898715843137294	0.00280888130458456
PUS7	0.716126155156904	0.0152146804319295	0.904969229114519	0.000209355152095955
GNPDA1	0.867854819821873	0.00989876931092742	0.905107236848538	0.00769843099812549
SLC27A4	0.588153471780524	0.0298371629136811	0.919044419592954	3.0766688685798e-08
CD101	0.844613176996603	0.0394219880733828	0.922174553415994	0.0103336783345886
LINC00152	0.816809004251349	0.00861047732816735	0.924729017387659	0.00031038821406318
SLC35E4	0.804375236911878	0.0369410999885888	0.932005810235898	0.00458322233649718
ANO10	0.620828528572068	0.0422691145472815	0.938558757814863	8.00990030137698e-06
ALDH1B1	0.870555148443473	0.000105069594023556	0.948824618108848	5.31165078480301e-05
C17orf51	0.986104852997178	0.00351375705181402	0.950291413007087	0.00276580437928885
NLN	0.910289663423271	0.00787674895647038	0.957205613363955	8.61103039595993e-06
B4GALT2	0.770518592470229	0.00244256793744063	0.963336176599872	5.46138284869036e-05
HPDL	1.05411299288709	0.00121584711016235	0.965693631613418	0.000676731663501268
SLC39A14	0.826534337530257	0.000743157678210797	0.973441757891703	4.03838241667539e-06
MTHFD1L	0.698974101013889	0.022366604427458	0.973515214551997	3.0355764026524e-07
FAM129A	0.866598254245594	1.02843506336948e-05	1.01603794456976	2.40500799257184e-10
FAH	0.926308169224959	0.00124575648687049	1.10453257127083	2.03275241512399e-06
SLC7A5	0.945036253679811	0.000138505685847661	1.10653822526456	1.24682406520936e-07
ADTRP	0.877361101074818	0.0295569668312802	1.11901977418567	0.00124947841294221
LAPTM4B	0.803095461916423	0.00613613151593803	1.12373438593863	2.01133673474032e-07
C10orf10	1.01936883788909	0.00623709641174917	1.19841235637168	0.000292631948424458
CD109	1.74429089942963	6.43672359343951e-15	1.19920640808234	3.31598544820844e-05
ATF5	0.72266186245131	0.0260154462038969	1.26196706902769	1.68839198053822e-05
ITPRIPL2	0.891601265302904	0.00412238145328457	1.27065750627969	4.40756879925207e-05
EPS8	1.06638864915434	0.00347389908901059	1.27169845153841	5.8267899631232e-05
SLC19A1	0.823656052588284	0.00617017935787113	1.31274116137422	8.72198601163779e-11
MICAL2	1.32177721011377	0.000116428532921688	1.31911863508043	6.31037372318048e-05
HBEGF	0.843410431654696	0.0442816012392512	1.33734100060716	6.87412327897405e-07
DUSP5	0.865054558499333	0.0295569668312802	1.38886151513398	6.96768690783466e-06
IL2RB	1.11962705026965	2.00950454175358e-08	1.43050340552867	1.438818785368e-20
F2RL3	0.963653231880696	0.0139095189371506	1.44284208042499	3.86317514166477e-06
TGFBR3	1.04892813390708	0.00542098414290328	1.44583517388334	5.74327416890111e-06
PIR	0.986285281297896	0.00993341534167468	1.45907013584355	1.6974005389033e-06
ZNRF3	1.1750367344321	0.000187181826292491	1.46232443082623	2.01133673474032e-07
TOX2	0.774297979388556	0.0442816012392512	1.4835694513426	2.25496997523129e-07
MAP1B	1.15617558030204	1.02843506336948e-05	1.48873731146899	2.57459768169788e-10
KIF21A	1.22691501881815	2.36989791844965e-07	1.5012760410696	1.25089856248352e-09
IL12RB2	1.17772422860434	0.000743899541927221	1.52667062824125	1.41561234000558e-06
ID2	1.00158395295644	0.00402197175959189	1.55967390105174	3.77455656925511e-08
ACTN1	0.866698958489597	0.027515879626141	1.56287691740101	2.38101696151793e-07
UCHL1	2.14435332205307	7.10813365546008e-20	1.66176336609196	1.34084063035926e-10
TNFRSF8	1.29341636098027	0.000155778003769918	1.69314432190061	1.20106513555737e-08
MIR4435-2HG	0.881365516841081	0.0122924470647139	1.73120828338566	2.45370267791537e-12
LMNA	1.80879115161495	2.64439216523292e-09	2.09131485498083	1.92151301553752e-13
HAVCR2	1.25743935124968	1.25800415779347e-05	2.27586255770434	1.59515400267364e-22
CD226	0.75754286591406	0.0171994927027045	2.38710166359486	5.19096649204011e-42
150 genes unique to IL2 CD25hi signature
Specifically downregulated in IL2 CD25hi vs control cells
	log2FoldChange	pvalue	padj
LINC00174	-0.491044358720249	0.00238974876243932	0.0385279548154227
CD72	-0.495094081816706	6.30315334190846e-07	4.7234741710351e-05
EPB41L5	-0.497776472889983	0.000378810405866867	0.00942368509677001
CREBRF	-0.498364722049921	0.000443289444238259	0.0104699102199464
ADD2	-0.503568920701344	0.000697062834113649	0.0151383592238635
PCED1B-AS1	-0.510836762388411	0.00116461834208173	0.0224314355978615
PIK3C2B	-0.511678082518163	4.09193258230997e-08	4.31965752602113e-06
ZNF506	-0.51571379893579	0.00221395400970717	0.0363699616750271
HLA-DOB	-0.516528073498255	0.00104329195321066	0.021004252590344
BACH2	-0.517034346209378	0.00379493926169393	0.0535082028303884
LRRN2	-0.51764421812598	0.00310690104901402	0.046450466422451
KLHL24	-0.523228530257948	0.000481275409287187	0.0112575789378544
GPR18	-0.52882215278024	0.000382211321162089	0.00946948048756685
PSMG3-AS1	-0.535883555861102	0.00229758791725997	0.0374398890141423
TMEM38A	-0.536208852779359	0.00112042693778078	0.0219110408160156
GPR174	-0.536678518836086	0.00130326446964792	0.0244160966998855
PTPRE	-0.536827133071412	2.82445227262916e-05	0.00118237415826614
ZNF577	-0.53744235201759	0.000766311124899462	0.0162640158326564
SNX29	-0.543474818329851	5.93821523606159e-06	0.000323273241999048
TTC24	-0.544569823219496	0.00267948190691774	0.0420270159560483
NONOP2	-0.546371643080424	0.00263169347060903	0.0415458501081842
LRRK2	-0.550218642663547	1.03833669853994e-05	0.000525225313344784
CCDC64	-0.55243714443524	0.00286858801551973	0.0440161226416432
SESN1	-0.552493270856411	0.000199480911308024	0.00573862147696542
LINC00936	-0.56666303545455	0.00292681899005406	0.0445816593968083
ZNF608	-0.567664506148435	0.000131971725816163	0.00412921843146449
EMILIN2	-0.576996018933388	0.00280182767831745	0.0431824251174422
ABTB1	-0.579101344983536	0.00290272633372079	0.0443259090457489
PLCXD2	-0.582855624133732	0.000241417247337159	0.0066458171942701
ZNF737	-0.583505426918528	0.00182494823798079	0.0312921915382582
RP11-147L13.15	-0.58473652364962	0.00296236840727505	0.0448978183075145
ZNF572	-0.585083748162815	0.00108172508283617	0.0215301872869854
PRKCE	-0.591649219229994	0.000113916604978513	0.00366047663681189
CTC-378H22.2	-0.595860280272082	0.00277047058305855	0.0428586759226805
TMEM44	-0.599778948808592	0.000688889865299303	0.0149876755640386
SORL1	-0.608974642312188	0.00262574889057831	0.0415059785567978
PRICKLE4	-0.609240983924796	0.000953120246740622	0.019479595615204
KLLN	-0.611620557738463	0.000887013230407066	0.0183200910362045
NBPF14	-0.615937286748183	0.000270669613932531	0.00727352681764854
RNF43	-0.617000135098399	0.00230995393645365	0.0375406168521382
LMO7	-0.617053870149765	0.00147609819612826	0.0269066548063019
ASB13	-0.621036560851611	0.00309933447858333	0.0463944766584484
NR1D2	-0.621732894845305	0.00248987275851272	0.0397724411688743
CRYM	-0.623693803586047	0.00216755393271306	0.0358991879169666
CBLN3	-0.630495603604277	0.000354716181324554	0.00898087672253414
MXD4	-0.634851282719712	0.00192362748753065	0.0327070556003111
AGBL2	-0.6351490142342	7.07448700957697e-05	0.00250462993495101
CPXM1	-0.640503882264887	0.00344448343308444	0.0496788920752445
SGMS1-AS1	-0.644932922724142	0.000342192626833014	0.00876417402901432
DLG4	-0.647313790681993	0.00318709994923397	0.0471846260776835
C1orf220	-0.654992560213282	0.000800008426389879	0.0168612887089811
VAV3	-0.655749151784192	1.03230444352563e-06	7.12055451386429e-05
DIRAS1	-0.655855553661958	0.000684212589851339	0.0149394619438764
ZNF516	-0.658067126860091	0.000371401877626257	0.00926427160829878
PHLDB2	-0.66415056431445	0.000440144637405654	0.0104158984368511
RP11-553L6.2	-0.674122520506827	0.00201147397271145	0.03396285678542
CDKL5	-0.674276779328396	0.0016963576942673	0.0297598011682153
RP11-693J15.5	-0.675411333024338	3.70675760041068e-05	0.00149501784946796
LINC00954	-0.67925197709219	0.00344241467276528	0.0496788920752445
RP11-861A13.3	-0.679333109785843	0.00245620857486852	0.0393382217663639
FCRL3	-0.683018883290235	0.000127854334098532	0.00405261518526419
MILR1	-0.684303772225858	2.90973704219071e-06	0.000181149783036899
GCSAM	-0.693876519525657	0.00150543560445289	0.0273183680688462
SATB1	-0.698534948978337	2.65800646286082e-05	0.00111654665948548
LINC00426	-0.700114462757349	0.000457393391878247	0.0107611546073681
ZNF528-AS1	-0.700505127101073	0.00245952935310139	0.0393395077030974
BRSK1	-0.70529533317084	0.00303398445911651	0.0455848655119733
CHL1	-0.707897288707576	1.04484676945722e-05	0.000526325302124925
CDC42BPG	-0.708778211250894	0.00226924305838253	0.0370775379929527
DTX4	-0.712170602256103	6.22510673000301e-06	0.00033587909200994
KLHL14	-0.712690375760173	0.000332302366755094	0.0085469295178111
ZNF502	-0.719474697556042	0.00188656926308864	0.0321670658060338
BAZ2B	-0.72258565879072	2.29510396168662e-05	0.00100586866768504
RP11-421L21.3	-0.725101688200164	1.51691873317426e-05	0.000702877611478455
SLC26A11	-0.735354762040609	0.0028821524644641	0.0441227376022624
ELL3	-0.738341450956143	0.000433339643909314	0.010335448481452
RBMS2	-0.741864709946133	0.000955145232274209	0.0194881733106032
CLCF1	-0.749145623358687	6.83147261190751e-06	0.000366964944728129
TTC28	-0.754818382752135	0.000522392692925769	0.0120338658294475
FCGRT	-0.760985337146337	0.000126600662269088	0.00402338230352545
ZNF711	-0.766201064462683	2.14774972038704e-05	0.00094469860889488
MFI2	-0.767435103620558	0.000194521398648584	0.00562259471331859
CKB	-0.770474406121328	0.00327473492538092	0.0481882205989386
PIK3CD-AS1	-0.771322175013027	0.0017364197472404	0.0302007675236367
FMO1	-0.772855432895779	0.00380610915366909	0.0536034398208153
RP11-148O21.4	-0.774123363333599	0.000870135665885563	0.0180571743313688
DCLK2	-0.779481519764091	0.000288296033494727	0.0076584548066214
MYBPC3	-0.792839148118483	0.000548096527039953	0.0124107756318343
RP3-455J7.4	-0.800728665244515	0.000302542478126698	0.0079499257239353
TNFSF15	-0.802497002115495	0.00276883221855671	0.0428586759226805
HS3ST3B1	-0.811550214738815	0.00243973086277554	0.039125934840284
COX10-AS1	-0.812385435357062	0.000389857906924723	0.00961966461395556
RP11-553L6.3	-0.817057848657015	0.000113975302200568	0.00366047663681189
STARD4-AS1	-0.817973741895772	0.000650389417813819	0.0143038542251083
GDF11	-0.818885397859039	4.5429030329765e-08	4.59590356836123e-06
FAM69B	-0.822026982530372	0.000866401533094233	0.0180413629704357
LINC01619	-0.824266091291086	0.000548977472347199	0.0124107756318343
LGR4	-0.829145965613258	0.000756291412772822	0.0161511369442491
CTD-2516F10.2	-0.830216762404375	1.51635659539237e-05	0.000702877611478455
CRIP3	-0.836506373114679	7.23585094529728e-06	0.0003835948929079
NPIPB11	-0.843204737991841	0.00157944467780189	0.0282809120774557
LRRFIP1P1	-0.858757190815849	4.75107052396506e-07	3.7698036706494e-05
AC079630.4	-0.873406753185521	5.08971120595463e-05	0.00192489389533611
C17orf99	-0.876301068600054	0.000545931738886067	0.0124107756318343
MCTP2	-0.883177374508538	1.2769575983883e-05	0.000617620129260316
GPC4	-0.88655177773184	5.84110976881108e-05	0.00216853433007237
TLR2	-0.888968186284787	0.000547820449736184	0.0124107756318343
RP11-356M20.1	-0.892558433855397	1.56928635747397e-08	1.84962489123631e-06
ALS2CL	-0.893713036805988	0.000849111779055136	0.017803483588479
KCNG1	-0.894643753277279	0.000548216258189809	0.0124107756318343
SERINC2	-0.896629646761341	9.6248124553022e-05	0.0032012389919827
ALDH2	-0.914234687431134	5.45075967653729e-11	1.1816468298779e-08
DACT1	-0.935750987625487	0.000130720550001022	0.00410381176183353
BCL2L15	-0.938630124508428	3.54223733322214e-05	0.00143821943897381
RP11-379K17.4	-0.943576597614362	7.46454808170123e-05	0.00259655053615624
ITGB8	-0.95216477058576	0.000175327993955986	0.00514126049909583
RP11-87G24.2	-0.954893302376807	9.50255058945557e-05	0.00316925725703271
SCN4A	-0.993372361443494	5.83644656004046e-06	0.000321085370733692
RASGEF1B	-0.994203864081457	4.51262206783292e-14	1.66009793646945e-11
ACPP	-0.996373452546682	1.58134007205885e-07	1.41157856432312e-05
XKRX	-1.0060751931489	4.66924143713184e-05	0.00179450989056937
TOB1-AS1	-1.03029458843283	9.63769240903429e-06	0.000497879088705005
MCF2L	-1.03493010458161	4.46541433388974e-06	0.000261259644965004
IL10	-1.03660389126986	3.59643435966355e-05	0.00145535710421052
CR2	-1.045036062255	1.52564672393019e-09	2.37453220878366e-07
REPS2	-1.0473479567509	2.51049602545113e-07	2.11648762145672e-05
TCL6	-1.05359725192461	8.74153043147611e-05	0.00294783831772556
ZNF831	-1.06234912028798	4.92269550882446e-12	1.24503173910685e-09
DNAJC5B	-1.07050267938472	3.78083164086482e-05	0.00151482825478874
MAML3	-1.07232263714246	5.92805839927993e-05	0.00218170751299672
AC145110.1	-1.07517850417144	1.78997930445434e-05	0.000810833908808796
COL6A2	-1.07696045129518	5.94847765075712e-05	0.00218170751299672
GNAZ	-1.09047365715748	1.87644188440984e-07	1.63884924293061e-05
TC2N	-1.1050932710095	8.37060573329827e-07	5.90809032571169e-05
COL19A1	-1.10968913576582	2.49972618247738e-08	2.80987739400698e-06
FCGBP	-1.16296703046408	1.41679289241271e-05	0.000674314070479562
DUSP15	-1.19304424462615	5.84512907184068e-06	0.000321085370733692
RP11-87G24.6	-1.20152057531297	4.36167415579712e-08	4.4857783920119e-06
SNX30	-1.21843726261186	3.48539993334113e-16	1.51116982824148e-13
LRRC31	-1.22602852691691	4.57402977448167e-06	0.000265687662498601
PLPP3	-1.24030503275584	3.88203909325605e-07	3.1843212562249e-05
LRRC36	-1.26546792645775	2.23487189203998e-06	0.000142048925494059
VAV3-AS1	-1.30619279742955	9.40628879065876e-07	6.52527690963413e-05
KCTD19	-1.35994216700579	2.81162985054934e-08	3.13148498951092e-06
THRB	-1.41926847830582	1.54238945171102e-08	1.83574587684037e-06
VANGL2	-1.44702681781638	1.32395093872448e-11	3.15152243061083e-09
BAIAP2L1	-1.5416526382308	4.04767979792406e-11	9.27147787675436e-09
AFF2	-1.55856401905753	4.28604075419562e-11	9.63565458443239e-09
ITPKB-IT1	-1.67592387357344	2.40165167606939e-12	6.62637530624601e-10
COL5A1	-2.23303379185305	1.62413299542545e-17	8.57259763672391e-15
124 genes unique to the siBACH2 signature
Specifically downregulated in siBACH2 vs control cells
	log2FoldChange	pvalue	padj
AHNAK2	-1.20991348956652	1.83574840722035e-06	0.000407740118448165
DBNDD1	-1.18950641777978	3.58265517819313e-07	0.000105069594023556
EPHA4	-1.16502703743227	2.50779555478686e-09	1.8799062427571e-06
CAPN3	-1.16437912513479	3.01737496688854e-06	0.000603173255881018
RAP1GAP2	-1.14522564834587	4.97549237066828e-06	0.0009041826589969
C9orf139	-1.11385125781018	2.36282109912389e-07	7.87213229524775e-05
KIAA1683	-1.10755447665692	8.6643761346201e-08	3.14910688965556e-05
TMOD2	-1.09919027439693	1.27167052706093e-08	6.93291650071307e-06
ZC3H6	-1.09661924495966	5.55247893966473e-09	3.33963426806902e-06
MS4A14	-1.09007865128532	6.61425874493347e-06	0.00108673177242099
ADAMTS6	-1.08460876999816	1.195405159606e-06	0.000270522443100271
C20orf195	-1.07068114318019	4.31017936781583e-05	0.00414518769321632
NXPH4	-1.06220081615279	2.06075419534525e-05	0.00259631073220959
TBX21	-1.04593715497382	1.20247133982445e-08	6.86782916659734e-06
PALM	-1.04327281705519	6.49362112173669e-05	0.00564380374884854
DNAH8	-1.00263482610284	0.000118438764467059	0.00876440129775432
FAM26F	-0.99667339871609	1.8769920448129e-05	0.00244256793744063
RP11-402J7.2	-0.996055510185482	0.000137161817507734	0.00979237404278427
CACNA1F	-0.994934915402218	2.10884176659529e-05	0.00259631073220959
CACNA1D	-0.981696843960165	5.97327042694544e-05	0.00530691892598397
ACY3	-0.976804857027213	0.00010369385971084	0.00807600099592085
C6orf222	-0.976286213885748	0.000162168530914358	0.0108661975407084
RPS4XP16	-0.964519364792127	5.54362415109169e-05	0.00503713849001468
RP4-647C14.2	-0.955266303557931	6.21882344947903e-06	0.00106555097790074
SAMD4A	-0.951091088201958	5.30984170734134e-06	0.000950540916982867
PI16	-0.943061063887893	0.000314187637486095	0.0173657443502683
ACRBP	-0.937230792617477	1.56685463267356e-05	0.00213555164366893
EFEMP2	-0.935425292973915	0.00010560244733733	0.00811920354720468
LINC00877	-0.928752251644747	0.000108117614626337	0.00820735866979926
MIR3681HG	-0.917450826897262	0.000276463287530579	0.0162994553010822
MOB3B	-0.904759613705763	5.23451670927385e-12	6.75884575940293e-09
DLL1	-0.903930916370021	0.000547945482078224	0.0260154462038969
TNNT3	-0.893042206734958	0.000625777175546527	0.0281107544700563
GLI1	-0.892910836913908	4.75024541090911e-05	0.00448617665027117
DENND3	-0.892001288539059	3.16370998544879e-10	2.52970250436485e-07
BACE2	-0.888233287349284	0.000244654865759589	0.0152146804319295
AC083949.1	-0.887491956889588	0.000215232144250498	0.0137313528624493
CD1D	-0.88727884430258	0.000641851810633576	0.028543848356096
CCDC24	-0.88649228393956	0.000604231397065672	0.027515879626141
LINC00672	-0.883165512249649	4.31092687290456e-05	0.00414518769321632
JHDM1D-AS1	-0.880065825923726	0.000147636834318298	0.0099480684877172
KLF8	-0.876474985496652	4.67773077913731e-08	1.8701567654991e-05
NOL4L	-0.852821181750528	0.00109340546399356	0.0409239500941989
AMY2B	-0.851476448207173	6.98253979606375e-05	0.00594773252668696
CCDC146	-0.84926682201431	4.06681118625879e-05	0.00403118457586678
DENND5A	-0.84422159644344	5.14367660427434e-08	1.99010507069892e-05
PPFIA4	-0.840384781892491	0.000964734578947311	0.0374453376253083
PLEKHA8P1	-0.838664774815385	0.000618675183517194	0.0278962035755835
CUBN	-0.838176062194231	0.00114381756688063	0.0419603957167288
DMXL2	-0.835420327084612	9.04832956003044e-05	0.00723504431620034
PFKFB4	-0.83489136184624	0.00120939477831997	0.043823205350966
KB-1460A1.5	-0.8223937155763	0.00132735953788716	0.046550731863797
AK9	-0.810231160186213	9.70500081092214e-05	0.00765801182409212
FMO5	-0.804508861461232	7.01339234358314e-05	0.00594773252668696
LINC00854	-0.803773047038211	5.83110633786727e-05	0.0052192753295806
RP11-876N24.3	-0.80001223310086	0.000276359306267347	0.0162994553010822
SYNPO	-0.797972576832346	0.00102098001938477	0.0391234324361053
C11orf21	-0.796833115385894	0.000107563933688518	0.00820735866979926
SLC7A8	-0.795630814240085	0.00112717344824757	0.0417262911675352
ERMN	-0.79482257982501	1.33677796213721e-05	0.00193172468408116
CTC-281F24.3	-0.793612728675552	0.00112546882967048	0.0417262911675352
DUSP6	-0.785704989149632	0.00055118084176325	0.0260270197484583
RP11-449P15.2	-0.779859098525899	0.000537102101205069	0.0257867138605642
TPT1-AS1	-0.778694803789915	0.000579836750507121	0.0269013620967148
RP11-67C2.2	-0.777054532417033	0.000309284084578999	0.0172537363276303
RP11-164J13.1	-0.77516581351993	0.00148340546227504	0.0499774300969854
TBX19	-0.764545841610711	0.000865738653615615	0.0346164751679545
ZNF862	-0.76428026969858	3.76385960512032e-06	0.000716567176251001
CA11	-0.763030459278758	0.000803795647565175	0.0326549291651465
IL11RA	-0.762432070910121	2.28030924671561e-05	0.00270792367377297
MYOM1	-0.76074949885601	0.000511138534814702	0.0249211202705998
LINC00324	-0.756686921257439	0.00025516685463511	0.01561464925762
CD96	-0.75188366567899	1.96520287525611e-05	0.00250751524317253
FGR	-0.740950498707137	0.0011439927796707	0.0419603957167288
HYPK	-0.732620556403337	0.00105126013344683	0.0396503586181172
AMT	-0.727772138470247	0.000438231785930685	0.022366604427458
RNF122	-0.7257802894893	8.06209563321759e-05	0.00657801190644978
RP6-159A1.4	-0.717870355414971	0.000600527537843938	0.0274913255301534
LRP1	-0.717145333835152	0.000296831385387288	0.0169134127609711
CARF	-0.716188356003669	2.22858383023608e-06	0.000477314901068777
BTN2A3P	-0.705396258399986	0.000868692265190928	0.0346164751679545
GALNT8	-0.698339539749701	0.000967821799553574	0.0374453376253083
TREML2	-0.696753753479356	6.05257354764746e-07	0.000145189134260967
AASS	-0.6917522212135	4.32006387903985e-05	0.00414518769321632
ERP27	-0.687322775154349	0.000183702657033	0.0120400528330809
TSC22D3	-0.681849524620914	1.68209601812991e-05	0.00224167329349446
PLA2G6	-0.674812738328103	0.00138114192638194	0.0476017708765086
PDE1B	-0.667726717262206	0.00125335380253291	0.0446074940877738
DYRK4	-0.663100595399339	0.000537491951404123	0.0257867138605642
DUSP1	-0.659981484572949	0.0011356198057198	0.0419096121532409
ATP8B3	-0.644783317745231	0.000882140280693793	0.0350344057173555
ST3GAL1	-0.638857638652377	3.67141910705886e-07	0.000105069594023556
ICK	-0.63874484096979	0.000548766707485903	0.0260154462038969
MX2	-0.634417013369713	6.05309631911862e-06	0.00105218604712332
PTK2	-0.631888151603492	0.000141309692146854	0.00989876931092742
XAF1	-0.631786727091044	0.000789513996989057	0.0323822395101425
WDFY2	-0.627490233233666	1.55585314967231e-05	0.00213555164366893
HFE	-0.618091864961858	0.000553572733231075	0.0260374563230334
SEC31B	-0.616475816443647	0.00120327760174156	0.0437336713796616
CAMK1D	-0.615932878599605	1.29203056754954e-05	0.00191316229965298
ZNF471	-0.612712114219266	0.000395779252975088	0.0207745254851552
MBD5	-0.607167427672901	1.21822262688665e-05	0.00182642027335981
ARSD	-0.601696205743396	0.000745567519947051	0.0311579680635712
GNG7	-0.597867825626199	0.000690007563178127	0.0295569668312802
NUAK2	-0.589892771331623	0.00104423164294023	0.0395583741323944
SLC9A9	-0.587399148940531	0.000975864291241977	0.0376351006725282
SLC25A37	-0.584119520938609	0.000736106372963533	0.031087534638467
LARGE	-0.583437097200707	0.00026677931275702	0.015919159588098
C16orf54	-0.577068480346183	0.000440541827235233	0.0223892316773703
SEMA4B	-0.556318522843631	0.000367640523995553	0.0196851805571547
CDKN2D	-0.555871103453114	0.000739563674691165	0.0311239533833187
AC005154.6	-0.547943210845712	0.000463054054489692	0.0231922964553728
PHF21A	-0.546326664008554	0.000447093916394054	0.0226263478195371
PRKY	-0.539679072213172	0.000211252507621712	0.0135495324941969
NIPAL2	-0.535761646436316	0.000580911521014602	0.0269013620967148
PPP4R1L	-0.524452011958373	0.00031190389934508	0.017319330410856
STAG3	-0.520274643971545	0.000983671166132263	0.0378145896365076
NDRG1	-0.517301958066605	0.00041514952919446	0.0214625148843033
TMEM106A	-0.513682385203827	0.000607946314901399	0.027515879626141
KIAA0355	-0.512170565108285	0.000240399611931757	0.0151292118111341
DOPEY2	-0.511313404179383	3.90559750535288e-05	0.0040037381606156
TBCK	-0.504861631187124	0.000829116479884019	0.0334829059250132
ZNF211	-0.49615271337788	0.000642557866945632	0.028543848356096
N4BP2L1	-0.494024071038353	0.00134841997146987	0.0468781134429263
61 genes shared between IL2 CD25hi and siBACH2 signatures
Downregulated in committed (IL2 CD25hi and siBACH2) vs control cells
	log2FC siBACH2 vs ctrl	padj	log2FC CD25hi vs ctrl	padj
FCRL1	-0.545178489850041	0.0158263501461981	-0.495867356511765	0.0136861916144537
DNAH1	-0.744028142452324	0.0116536962284421	-0.503875117066781	0.0499331534922677
KDM7A	-0.80965382472824	0.000477551435780183	-0.50760344795271	0.0102551388681685
GSAP	-0.598427100731136	0.0040037381606156	-0.50931632739272	0.00133274588984492
YPEL2	-0.509730822974541	0.0313128685203848	-0.511029114390387	0.00763288528758827
CTNND1	-0.491845489999068	0.0499322836238351	-0.513293933992561	0.00329034940284099
NEIL1	-0.815085905919001	0.0050008223263793	-0.552128287941143	0.00223153196552769
GABBR1	-0.742898449035079	0.00266861532884845	-0.562528280081652	0.0111760337729678
ZMAT1	-0.863870255335185	7.83963537270089e-05	-0.567063152302898	0.0262977221062017
SLC4A8	-0.95445327016594	0.00220661523793124	-0.585725487180153	0.0451257209967705
LA16c-390H2.4	-0.661856352255371	0.0369410999885888	-0.586777859121697	0.0319893493161002
TRIB2	-1.16201865132659	4.16073220027901e-10	-0.614378498550293	9.3641481255687e-08
LINC01588	-0.771286050069464	0.00929415730206275	-0.615522276616878	0.0448847329401421
MIR600HG	-0.59147584972306	0.0292270661478025	-0.618834172107162	0.000542003429835523
TNRC6C	-0.672373511049458	0.0010809612281005	-0.619329212643882	0.000121225217283737
GYLTL1B	-1.18426790890339	2.34974455355441e-06	-0.624755930831737	0.00464383755857226
IFIT2	-0.694440441429175	0.031087534638467	-0.624947863763768	0.00105358592315029
RAB37	-1.25580369093991	2.30517298563226e-08	-0.625416670069934	0.000445137647630955
TTC21A	-0.866092496731714	0.00244256793744063	-0.644507887726284	0.0401476971215143
ZNF585A	-0.657455626677587	0.0170134499826523	-0.665122549508277	0.00356080715507696
SLC6A16	-0.709558678921691	0.00928878280678696	-0.679668437232477	0.00988000904566988
MXI1	-0.856937848845327	0.00356341150724937	-0.681288592406523	0.005072322555723
ZNF385A	-0.653891247066665	0.0420709719813984	-0.682956539057015	0.00648593012857191
RP11-35G9.5	-0.748867457787741	0.0151292118111341	-0.692391329922739	0.00687641036537401
SMAGP	-0.737403198308458	0.00193172468408116	-0.69951180894769	0.000848223903464576
C1orf162	-0.726764705365361	2.50152065735776e-05	-0.714450381066137	6.99596644959792e-06
HTR3A	-0.834073129494588	0.0230584268359761	-0.717045218315384	0.00460635673876836
MIR4432HG	-1.07366569649516	0.00259631073220959	-0.728776782768467	0.0201442391637343
DPEP2	-1.00032119348905	0.00266861532884845	-0.735309752812259	0.0223634645543803
IL7	-0.552118072597635	0.0337930683154623	-0.74617574944363	0.00196161512402572
TTN	-0.720764908659407	0.0442816012392512	-0.74889674054544	0.0228228500446514
SLC15A2	-0.767173686609839	0.00388192154901775	-0.750513101664913	0.00887365555319411
MYO15B	-0.86992615582257	0.0272964077968034	-0.751805402538473	0.0302007675236367
SLC14A1	-1.04104571601602	0.000138505685847661	-0.761976311912377	0.00679303506140769
LINC00494	-0.901899262015996	0.0239230248170526	-0.770824996620191	0.0483368574180256
RP11-142C4.6	-0.789848951515203	0.0169134127609711	-0.77191289533588	0.0180010838721044
PTPRK	-0.519232340439138	0.0351933395724246	-0.773471002720164	4.39077220261905e-05
CTB-133G6.1	-1.25561294056101	7.357496703015e-06	-0.778877463650366	0.00561500903321091
ESAM	-0.792579113742976	0.0207212593361937	-0.779976089660364	0.00333865862077542
SCML4	-1.30693242112592	2.18014921081874e-06	-0.787057393149917	0.00744950869464905
TEAD2	-1.16235511595965	0.000145189134260967	-0.787723611721184	0.0338817236803895
YPEL1	-0.794103259856225	0.00725439537662195	-0.788014785172625	0.00169880551067991
GCNT2	-0.748131515317269	0.0499774300969854	-0.812637248867645	0.000261259644965004
RP11-797A18.5	-0.963888842031858	0.00292056386080681	-0.820424688421115	0.00695275003625724
RP11-796E2.4	-0.617349072980335	0.0193060015132399	-0.848614650963494	0.000674314070479562
CCDC187	-1.37452846334178	5.31312621221763e-05	-0.854908020582063	0.0232006982649217
TMEM229B	-1.30988138661498	6.75884575940293e-09	-0.856878282130994	0.000538356436809878
PNPLA7	-0.949169030216688	0.00543736832071685	-0.888977152984694	0.000403936434599547
RP1-47M23.3	-1.38466916209874	8.59777120399159e-06	-0.916713814739075	0.00342996972283467
PDE7B	-1.01414172283438	0.000668980244849006	-0.967146166350709	0.00236290780708291
AC007381.3	-1.5458663163982	8.07551360792155e-10	-0.97083731161211	0.000321169004321059
LINC01504	-0.81830366929183	0.0346164751679545	-0.983830447722325	0.00235841242364405
KCNMB3	-0.715423087368903	0.00201705332182097	-0.991147832300362	2.80361328216189e-06
RP11-108M9.3	-0.926322372769653	0.0208307005413942	-1.02540692436398	0.00410160339835921
GCM1	-1.23944207957865	0.000464191107591135	-1.0565844077297	0.0027765677503568
PLEKHA1	-0.97803739804766	0.000524346047399146	-1.09427595815065	4.4857783920119e-06
CD247	-0.945578734285565	0.00688799100557071	-1.18269874812488	0.000236038617957282
LINC01013	-0.994863777308902	0.00993341534167468	-1.23632754521203	0.000128600692597544
FRMPD3	-0.742708202635001	0.0443090954334036	-1.23975839814188	5.29442950155632e-05
CORO2B	-1.65138074326371	8.07551360792155e-10	-1.25237612339395	1.59604901340514e-05
CR1	-1.35606440060941	1.17112070284524e-23	-1.43664165354846	1.91856979215327e-14
