# Supplementary material for: IL-2 imprints human naive B cell fate towards plasma cell through ERK/ELK1-mediated BACH2 repression
Source: Nat Commun. 2017 Nov 13;8:1443. doi: 10.1038/s41467-017-01475-7 (PMC5682283; doi:10.1038/s41467-017-01475-7)
Supplement: Supplementary file 4 — Supplementary Data 2 [file 41467_2017_1475_MOESM4_ESM.xlsx]

## Sheet: Feuil1
Supplementary Data 2: Lists of genes up regulated in D4 CFSElo B-cells deficient for BACH2 (p<0.05, Wald test) and predicted to be direct targets of BACH2 by ChIP-seq analysis. These genes refer to the pieCHART analysis in Fig. 6e.
Gene UP (pval<0.05) siBACH2 vs control cells (165 genes)	Genes UP predicted direct targets of BACH2 (105 genes)
ELAC2	SLC7A5
POLR1A	LMNA
NOP56	TNFRSF8
GALNT2	F5
LONP1	IL2RB
EIF4G1	FAM129A
XPO5	RASAL1
PPIF	ADAMTS7
TTLL12	SNHG15
PSMB5	HAVCR2
MRPS2	LINC00152
TEX2	SPTBN2
TOMM40	NLN
EIF2B3	DUSP5
CAD	S1PR2
EBNA1BP2	SNHG3
APOL1	MICAL2
GNL3	TBC1D2B
CLPB	CABLES1
POLR3B	APOBEC3B
AKAP1	HNRNPLL
PPRC1	CHRNA6
LGALS3	GAS7
CTPS1	MGLL
TST	SCAMP5
TSR1	FAM114A1
MRTO4	IL12RB2
SLC3A2	FAH
MYH10	ZC3H12C
SNHG15	GALE
ACOT7	BCAR1
IFRD2	PDGFRB
ZMYND19	SLC39A14
TRAP1	SLC31A1
AP3M2	SFXN4
KIF1B	TOX2
TUBG1	ATXN1
SLC27A4	ARMC9
AIFM2	SLC2A5
C7orf50	LAPTM4B
PDSS1	ITPRIPL2
ZDHHC14	DUSP16
FECH	GNPDA1
NT5DC2	TSR1
MCM10	CLPB
SFXN2	DBN1
ANO10	PIR
SLC31A1	SLC29A1
CDC6	SLC35E4
DUSP4	EPS8
CCDC86	SLC3A2
SFXN4	ST3GAL4
ATXN1	C10orf10
GFI1	SNORA73B
C2orf88	PACSIN3
METTL1	NPL
CDC25A	CD226
BLVRA	ID2
C17orf96	ITGA1
FXN	DGAT2
LHFPL2	ATF5
SLC29A1	PSMB5
MTHFD1L	MET
CD9	ZDHHC14
SNHG3	SLC19A1
C16orf59	FECH
PUS7	C17orf96
SLC2A5	GALNT2
ATF5	CYP1A1
DBN1	ATP1B1
SPIRE1	APOL1
DGAT2	NOP56
DACT1	PPIF
CD226	WNT5B
MFSD2A	CTPS1
APOBEC3B	TUBG1
B4GALT2	CNR1
DHRS11	FXN
TOX2	TERT
SH2D4A	IFRD2
WNT5B	MYH10
SSTR3	LGALS3
LAPTM4B	CDC6
GALE	RHBDF1
SLC35E4	SFXN2
MS4A6A	MRTO4
LINC00152	TRAP1
RHBDF1	ADTRP
PIK3R3	SSTR3
SLC19A1	MTHFD1L
IQCD	MFSD2A
SLC39A14	DUSP4
NPL	BLVRA
DUSP16	POLR1A
GAS7	IQCD
FAM114A1	PDSS1
HBEGF	MS4A6A
CD101	CCDC86
CNR1	GFI1
NKD2	LHFPL2
TFEC	PIK3R3
TBC1D2B	CD101
ITGA1	SH2D4A
DUSP5	C7orf50
ATP1B1	TTLL12
FAM129A
ACTN1
GNPDA1
ALDH1B1
ADTRP
STEAP3
MIR4435-2HG
ST3GAL4
TERT
ITPRIPL2
SNORA73B
NLN
PDGFRB
FAH
ZNF704
PLEKHA7
PARD3
PACSIN3
SLC7A5
F2RL3
SCAMP5
CYP1A1
ARMC9
C17orf51
PIR
S1PR2
CFAP73
ID2
PRKCDBP
MET
CHRNA6
C10orf10
CABLES1
HNRNPLL
TGFBR3
HPDL
WFDC2
EPS8
RASAL1
IL2RB
MAP1B
PEG10
SPTBN2
ZC3H12C
ZNRF3
IL12RB2
BCAR1
MGLL
KIF21A
HAVCR2
TNFRSF8
MYL12BP2
GPR171
MICAL2
FRMPD1
ADAMTS7
F5
CD109
LMNA
UCHL1
